# Supplementary material for: miR-152 Regulates Bovine Myoblast Proliferation by Targeting KLF6
Source: Animals (Basel). 2021 Oct 19;11(10):3001. doi: 10.3390/ani11103001 (PMC8532817; doi:10.3390/ani11103001)
Supplement: Supplementary file 1 [file animals-11-03001-s001.zip]

Archive with 1 entries (1 files):
- animals-1413126-supplementary.pdf
